# Supplementary material for: Partially Ordered Lanthanide Carboxylates with a Highly Adaptable 1D Polymeric Structure
Source: Polymers (Basel). 2022 Aug 16;14(16):3328. doi: 10.3390/polym14163328 (PMC9414554; doi:10.3390/polym14163328)
Supplement: Supplementary file 1 [file polymers-14-03328-s001.zip]

Archive with 1 entries (1 files):
- polymers-1848043-supplementary.pdf
